# Supplementary material for: Efficacy and brain modulation mechanisms of acupuncture for chronic prostatitis/chronic pelvic pain syndrome revealed by structural MRI changes
Source: Front Neurol. 2025 Jun 25;16:1579484. doi: 10.3389/fneur.2025.1579484 (PMC12237666; doi:10.3389/fneur.2025.1579484)
Supplement: Supplementary file 1 [file Table_1.xlsx]

## Sheet: Original data
	Age (years)	Educational level (years)	EPS	Color	Transparency	Lecithin corpuscles	White blood cell count (WBC)	Red blood cell RBC	Sperm	Corpora amylacea	Prostatic granular cell	NIH-CPSI (before treatment)	Pain or discomfort scores	Urinary symptom scores	Symptom severity scores	Quality-of-life impact scores	Total scores of NIH-CPSI	NIH-CPSI (after treatment)	Pain or discomfort scores	Urinary symptom scores	Symptom severity scores	Quality-of-life impact scores	Total scores of NIH-CPSI
CP/CPPS01	20	16		Milky white	Thin	1+	No	No	No	No	No		14	9	23	8	31		8	7	15	6	21
CP/CPPS02	29	19		Milky white	Thin	2+	No	No	No	No	No		17	5	22	12	34		9	4	13	7	20
CP/CPPS03	21	16		Milky white	Thin	1+	No	No	No	No	No		17	8	25	12	37		8	5	13	8	21
CP/CPPS04	38	12		Milky white	Thin	2+	No	No	No	No	No		13	2	15	6	21		6	2	8	6	14
CP/CPPS05	24	16		Milky white	Thin	2+	No	No	No	No	No		11	2	13	7	20		6	2	8	6	14
CP/CPPS06	31	16		Milky white	Thin	1+	No	No	No	No	No		11	0	11	8	19		6	0	6	7	13
CP/CPPS07	34	16		Milky white	Thin	2+	No	No	No	No	No		14	5	19	11	30		6	4	10	7	17
CP/CPPS08	31	16		Milky white	Thin	2+	No	No	No	No	No		14	4	18	11	29		7	4	11	7	18
CP/CPPS09	19	14		Milky white	Thin	1+	No	No	No	No	No		17	3	20	10	30		8	3	11	8	19
CP/CPPS10	28	9		Milky white	Thin	1+	No	No	No	No	No		13	0	13	9	22		6	0	6	7	13
CP/CPPS11	19	9		Milky white	Thin	1+	No	No	No	No	No		10	10	20	12	32		5	6	11	9	20
CP/CPPS12	32	15		Milky white	Thin	1+	No	No	No	No	No		8	2	10	6	16		5	2	7	5	12
CP/CPPS13	28	19		Milky white	Thin	2+	No	No	No	No	No		15	4	19	11	30		7	4	11	9	20
CP/CPPS14	41	16		Milky white	Thin	2+	No	No	No	No	No		12	4	16	8	24		7	4	11	6	17
CP/CPPS15	39	9		Milky white	Thin	1+	No	No	No	No	No		12	0	12	9	21		7	0	7	7	14
CP/CPPS16	34	9		Milky white	Thin	1+	No	No	No	No	No		13	0	13	10	23		6	0	6	7	13
CP/CPPS17	28	9		Milky white	Thin	2+	No	No	No	No	No		15	0	15	12	27		6	0	6	7	13
CP/CPPS18	41	15		Milky white	Thin	2+	No	No	No	No	No		9	6	15	7	22		6	6	12	7	18
CP/CPPS19	26	16		Milky white	Thin	2+	No	No	No	No	No		17	0	17	5	25		9	0	9	5	16
CP/CPPS20	41	15		Milky white	Thin	2+	No	No	No	No	No		9	4	13	7	20		7	4	11	7	17
CP/CPPS21	26	16		Milky white	Thin	1+	No	No	No	No	No		10	4	14	7	21		6	4	10	7	16
CP/CPPS22	29	16		Milky white	Thin	1+	No	No	No	No	No		15	2	17	7	24		9	2	11	7	17
CP/CPPS23	60	9		Milky white	Thin	2+	No	No	No	No	No		15	7	22	10	32		9	5	14	9	23
CP/CPPS24	49	12		Milky white	Thin	2+	No	No	No	No	No		11	4	15	7	22		8	4	12	6	18
CP/CPPS25	26	16		Milky white	Thin	2+	No	No	No	No	No		11	2	13	10	23		8	2	10	7	17
HC01	31	12
HC02	24	16
HC03	26	16
HC04	21	12
HC05	42	14
HC06	43	15
HC07	43	12
HC08	31	12
HC09	34	15
HC10	35	15
HC11	37	12
HC12	36	16
HC13	33	16
HC14	28	15
HC15	32	16
HC16	39	15
HC17	24	16
HC18	26	16
HC19	24	15
HC20	28	15
HC21	28	16
HC22	45	12
HC23	44	12
HC24	26	15
HC25	27	15
